# Supplementary material for: Implementing Pharmacogenomics Testing: Single Center Experience at Arkansas Children’s Hospital
Source: J Pers Med. 2021 May 11;11(5):394. doi: 10.3390/jpm11050394 (PMC8150685; doi:10.3390/jpm11050394)
Supplement: Supplementary file 1 [file jpm-11-00394-s001.zip]

Archive with 1 entries (1 files):
- jpm-1187278-supplementary file.pdf
